# Supplementary material for: Available Compounds With Therapeutic Potential Against COVID-19: Antimicrobial Therapies, Supportive Care, and Probable Vaccines
Source: Front Pharmacol. 2020 Oct 6;11:582025. doi: 10.3389/fphar.2020.582025 (PMC7573470; doi:10.3389/fphar.2020.582025)
Supplement: Supplementary file 1 [file Table_1.xlsx]

## Sheet: Sheet2
Supplementary File: Drugs and Support Therapy Clinical Trials for COVID-19 (as on August 28, 2020)																	I= Investigator, OA=Outcomes Assessor, P=Participant, CP=Care Provider
S. No.	Drugs/Support Therapy	No. of Enrolments	Age	Country	NCT Number	Primary Purpose (T=Treatment, P=Prevention, O=Others)			Model (Assignment) (PA=Parallel, SG=Single Group, S=Sequential, F=Factorial, C=Crossover)					Allocation(R=Randomized, NR=Non-Randomized, IN=Intervention)			Single Masking				Double Msking				Triple Masking				Quadruple Masking				Open Label
						T	P	O	PA	SG	S	F	C	R	NR	IN	I	OA	P	CP	I	OA	P	CP	I	OA	P	CP	I	OA	P	CP
1	Chloroquine Phosphate	20	≥18 Years	Mexico	NCT04428268	•			•					•		•					•	•
2	Oseltamivir, Hydroxychloroquine, Azithromycin	500	≥18 Years	Pakistan	NCT04338698	•			•					•		•					•	•
3	Ibuprofen	230	≥18 Years	United Kingdom	NCT04334629	•			•					•		•					•	•
4	Melatonin, The usual treatment	55	16- 100 Years	Iran	NCT04409522	•			•					•		•					•	•
5	Mucodentol, Hydroxychloroquine	180	≥18 Years	Iran	NCT04466280		•		•					•		•					•	•
6	ATI-450, Placebo	36	≥18 Years	United States	NCT04481685	•			•					•		•							•	•
7	Chloroquine, zinc	200	≥18 Years	Egypt	NCT04447534	•			•					•		•							•	•
8	Duvelisib, Placebo	80	≥18 Years	United States	NCT04487886	•			•					•		•							•	•
9	Favipiravir, Only Standard Treatment	50	18- 65 Years	Bangladesh	NCT04402203	•			•					•		•							•	•
10	Group A HCQ, Group B Control	850	50- 75 Years	United States	NCT04353037	•			•					•		•							•	•
11	Human immunoglobulin, Placebo	138	≥18 Years	France	NCT04350580	•			•					•		•							•	•
12	Hydroxychloroquine, Azithromycin	200	≥18 Years	Tunisia	NCT04405921	•			•					•		•							•	•
13	Hydroxychloroquine, Ivermectin, Placebo	200	16- 90 Years	Mexico	NCT04391127	•			•					•		•							•	•
14	IV Dexamethasone, Nasal Dexamethasone	60	18- 75 Years	Mexico	NCT04513184	•			•					•		•							•	•
15	Placebo, Ivermectin, Losartan	176	≥18 Years	Brazil	NCT04447235	•			•					•		•							•	•
16	Prasugrel Hydrochloride Oral Tablet, Placebo	128	18 - 99 Years	Italy	NCT04445623	•			•					•		•							•	•
17	Silymarin, Placebo	50	≥18 Years	Egypt	NCT04394208	•			•					•		•							•	•
18	Vit D	30	≥18 Years	India	NCT04459247	•			•					•		•							•	•
19	Hydroxychloroquine, Placebo oral tablet	86	≥18 Years	Colombia	NCT04346329		•		•					•		•							•	•
20	Enoxaparin	130	18-90 Years	Mexico	NCT04508439	•							•	•		•							•	•
21	Escin, standard therapy	120	18 -75 Years	Italy	NCT04322344			•	•						•	•							•	•
22	Hydroxychloroquine, Dietary Supplement: Zinc, Vitamin C and D	600	≥18 Years	United States	NCT04335084		•			•				•		•					•		•
23	Combination Product: AZD7442, Other: Placebo	48	18 -55 Years	United Kingdom	NCT04507256	•					•			•		•					•		•
24	LY3819253, Placebo	400	≥18 Years	United States	NCT04427501	•					•			•		•					•		•
25	OP-101, Placebo	24	≥18 Years	United States	NCT04458298	•					•			•		•					•		•
26	EIDD-2801, Placebo	60	≥18 Years	United States	NCT04405739	•			•					•		•					•		•
27	EIDD-2801, Placebo	44	≥18 Years	United States	NCT04405570	•			•					•		•					•		•
28	Baricitinib, Hydroxychloroquine, Placebo Administration	144	≥18 Years	United States	NCT04373044	•			•					•		•					•		•
29	Baricitinib, Placebo	600	≥18 Years	United Kingdom	NCT04421027	•			•					•		•					•		•
30	Camostat Mesilate, Placebo, Other: Standard of Care Treatment	120	18-80 Years	United States	NCT04524663	•			•					•		•					•		•
31	Canakinumab, Placebo	450	≥12 Years	United States, France Spain, United Kingdom	NCT04362813	•			•					•		•					•		•
32	Canakinumab, Placebo	116	≥18 Years	Switzerland	NCT04510493	•			•					•		•					•		•
33	CERC-002, Placebo	82	≥18 Years	United States	NCT04412057	•			•					•		•					•		•
34	Ciclesonide, Placebo	400	12-100 Years	United States	NCT04377711	•			•					•		•					•		•
35	Clazakizumab 25 mg and 12.5 mg, Placebo	90	≥18 Years	United States	NCT04343989	•			•					•		•					•		•
36	Clazakizumab, Other: Placebo	30	≥18 Years	United States	NCT04381052	•			•					•		•					•		•
37	Colchicine Tablets	80	≥18 Years	Iran	NCT04360980	•			•					•		•					•		•
38	Decitabine, Other: Placebo Saline	40	≥18 Years	United States	NCT04482621	•			•					•		•					•		•
39	Deferoxamine	50	3 - 99 Years	Iran	NCT04333550	•			•					•		•					•		•
40	Defibrotide, Placebo	120	≥18 Years	Spain	NCT04348383	•			•					•		•					•		•
41	Degarelix, Other: Saline	198 (Male)	18-85 Years	United States	NCT04397718	•			•					•		•					•		•
42	Dialyzable Leukocyte Extract, Placebo oral	562	≥18 Years	Mexico	NCT04379479	•			•					•		•					•		•
43	Doxycycline, Placebo	330	≥46 Years	France	NCT04371952	•			•					•		•					•		•
44	EC-18, Placebo EC-18	60	≥19 Years	Republic of Korea	NCT04500132	•			•					•		•					•		•
45	Experimental Group, Placebo Group	60	≥18 Years	United States	NCT04456153	•			•					•		•					•		•
46	Favipiravir, Other: Placebo	256	18-75 Years	Germany, Romania	NCT04425460	•			•					•		•					•		•
47	Galidesivir, Placebo	132	≥18 Years	Brazil	NCT03891420	•			•					•		•					•		•
48	Gimsilumab, Placebo	270	≥18 Years	United States	NCT04351243	•			•					•		•					•		•
49	Hydroxychloroquine, Azithromycin, Dietary Supplement: Vitamin C, D, and Zinc	600	≥18 Years	United States	NCT04334512	•			•					•		•					•		•
50	Hydroxychloroquine, Ritonavir, Lopinavir, Azithromycin	200	18 - 65 Years	United States	NCT04459702	•			•					•		•					•		•
51	Hydroxychloroquine, Placebo	120	≥18 Years	United States	NCT04379492	•			•					•		•					•		•
52	Hydroxychloroquine, Placebo	1300	≥18 Years	France	NCT04325893	•			•					•		•					•		•
53	IMU-838, Other: Placebo	230	≥18 Years	Germany	NCT04379271	•			•					•		•					•		•
54	Interferon beta-1a, Other: Placebo, Remdesivir	1038	18 - 99 Years	United States, Japan	NCT04492475	•			•					•		•					•		•
55	Ivermectin and Doxycycline	400	≥18 Years	Bangladesh	NCT04523831	•			•					•		•					•		•
56	Ivermectin, Placebo	24	18 - 59 Years (Adult)	Spain	NCT04390022	•			•					•		•					•		•
57	Lopinavir/Ritonavir, Placebo Administration, Other: Questionnaire Administration	75	≥18 Years	United States	NCT04455958	•			•					•		•					•		•
58	M5049, Placebo	150	18 - 70 Years	United States, Brazil	NCT04448756	•			•					•		•					•		•
59	MAS825, Matching placebo	120	18 - 80 Years	United States	NCT04382651	•			•					•		•					•		•
60	mavrilimumab, Other: Placebo	573	≥18 Years	United States	NCT04447469	•			•					•		•					•		•
61	Methylprednisolone, Other: Placebo	72	18 - 75 Years	Spain	NCT04438980	•			•					•		•					•		•
62	Methylprednisolone, Other: Usual Care	90	≥18 Years	United States	NCT03852537	•			•					•		•					•		•
63	MSTT1041A, MSTT1041A-matched Placebo, UTTR1147A, UTTR1147A-matched Placebo	300	≥18 Years	United States, Spain	NCT04386616	•			•					•		•					•		•
64	N-acetylcysteine and Fuzheng Huayu, N-acetylcysteine and Placebo	136	18 - 65 Years	China	NCT04279197	•			•					•		•					•		•
65	Olokizumab, Placebo	376	18 - 100 Years	United States	NCT04452474	•			•					•		•					•		•
66	Omega-3 Fatty Acid Supplement, Placebo/Control	126 (Female)	≥18 Years	United States	NCT04495816	•			•					•		•					•		•
67	Pacritinib, Placebo	358	≥18 Years	United States	NCT04404361	•			•					•		•					•		•
68	Placebo, Ruxolitinib	500	≥12 Years	United States	NCT04377620	•			•					•		•					•		•
69	Povidone-Iodine 2%, Povidone-Iodine 0.5%, Isotonic saline 0.9%	45	≥18 Years	United States	NCT04347954	•			•					•		•					•		•
70	Rapamycin, Placebo	20	≥60 Years	United States	NCT04482712	•			•					•		•					•		•
71	Remdesivir, Tocilizumab, Placebo	450	≥12 Years	United States, Brazil, Russia	NCT04409262	•			•					•		•					•		•
72	RhACE2 APN01, Physiological saline solution	200	18 - 80 Years	Germany	NCT04335136	•			•					•		•					•		•
73	Rivaroxaban, Other: Placebo, Other: Standard of Care (SOC)	4000	≥18 Years	, United States	NCT04508023	•			•					•		•					•		•
74	Ruxolitinib, Placebo	402	≥12 Years	United States, Russia Spain, United Kingdom	NCT04362137	•			•					•		•					•		•
75	Sargramostim, Other: Normal Saline 0.9%	30	21 - 80 Years	Singapore	NCT04400929	•			•					•		•					•		•
76	Colchicine plus Herbal Phenolic Monoterpene Fractions, Standard Treatment	200	≥10 Years	Iran	NCT04392141	•			•					•		•					•		•
77	Tocilizumab, Placebo	300	18 - 95 Years	United States	NCT04412772	•			•					•		•					•		•
78	Ulinastatin, Placebo	150	≥18 Years	United States	NCT04393311	•			•					•		•					•		•
79	XC221, Placebo	118	18 - 75 Years	Russian Federation	NCT04487574	•			•					•		•					•		•
80	Zanubrutinib, Supportive Care, Placebo	52	≥18 Years	United States	NCT04382586	•			•					•		•					•		•
81	Chloroquine or Hydroxychloroquine, Placebo	40000	≥16 Years	Thailand, United Kingdom	NCT04303507		•		•					•		•					•		•
82	Emtricitabine/tenofovir disoproxil, Hydroxychloroquine, Placebo	4000	18 - 70 Years	Spain	NCT04334928		•		•					•		•					•		•
83	GX-19, Saline	210	18 - 50 Years (Adult)	Republic of Korea	NCT04445389		•		•					•		•					•		•
84	Hydroxychloroquine Sulfate, Ascorbic Acid	2000	18 - 80 Years	United States	NCT04328961		•		•					•		•					•		•
85	Iota-Carrageenan	400	≥18 Years	Argentina	NCT04521322		•		•					•		•					•		•
86	LY3819253, Placebo	2400	≥18 Years	United States	NCT04497987		•		•					•		•					•		•
87	Hydroxychloroquine Sulfate, Chloroquine, Placebo	400	20 - 50 Years (Adult)	Pakistan	NCT04346667	•			•					•		•						•	•
88	Levamisole, Budesonide, Formoterol inhaler, and Lopinavir/Ritonavir and Hydoxychloroquine	30	15 - 100 Years	Iran	NCT04331470	•			•					•		•						•	•
89	Plasma from COVID-19 convalescent patient, Human immunoglobulin	500	16 - 90 Years	Mexico	NCT04381858	•			•					•		•						•	•
90	Sevoflurane, Intravenous drug	64	18 - 85 Years	Switzerland	NCT04355962	•			•					•		•						•	•
91	Valproate, Quetiapine, Other: Standard of Care	20	≥18 Years	United States	NCT04513314	•			•					•		•						•	•
92	CPI-006	30	≥18 Years	United States	NCT04464395	•					•					•																	•
93	Intranasal heparin sodium (porcine)	6	18 - 65 Years	United States	NCT04490239	•					•					•																	•
94	Convalescent Plasma	60	21 - 70 Years	Egypt	NCT04438694	•				•				•		•																	•
95	Dipyridamole	100	≥18 Years	United States	NCT04424901	•				•				•		•																	•
96	hydroxychloroquine in combination with camostat mesylate, Hydroxychloroquine in combination of Azithromycin	250	18 - 120 Years	Israel	NCT04355052	•				•				•		•																	•
97	Tocilizumab	78	≥18 Years	Spain	NCT04435717	•				•				•		•																	•
98	Alteplase	60	18 - 75 Years	United States	NCT04357730	•					•			•		•																	•
99	Camostat	389	≥50 Years	United Kingdom	NCT04455815	•					•			•		•																	•
100	RoActemra iv, RoActemra sc, Kevzara sc, Other: Standard medical care	200	≥18 Years	Denmark	NCT04322773	•					•			•		•																	•
101	1: discontinuation of RAS blocker therapy, 2: continuation of RAS blocker therapy	554	≥18 Years	France	NCT04329195	•			•					•		•																	•
102	Usual practice + SYMBICORT RAPIHALER,	436	18 - 75 Years	France	NCT04331054	•			•					•		•																	•
103	Acalabrutinib	60	18 - 130 Years	United States	NCT04380688	•			•					•		•																	•
104	Acalabrutinib	140	18 - 130 Years	Germany, Spain, Turky etc.	NCT04346199	•			•					•		•																	•
105	ACEIs, Conventional treatment	60	Child, Adult, Older Adult	Egypt	NCT04345406	•			•					•		•																	•
106	Anakinra, Ruxolitinib, Tocilizumab, Tocilizumab Standard of care	216	18 - 75 Years	France	NCT04424056	•			•					•		•																	•
107	Anakinra	180	18 - 80 Years	Spain	NCT04443881	•			•					•		•																	•
108	Anakinra alone), Anakinra and Ruxolitinib, Standard of care	54	≥18 Years	France	NCT04366232	•			•					•		•																	•
109	Anakinra plus oSOC	240	≥18 Years	France	NCT04364009	•			•					•		•																	•
110	Anakinra e, Tocilizumab, Standard-of-care treatment	120	≥18 Years	Sweden	NCT04412291	•			•					•		•																	•
111	Anluohuaxian	750	18 - 80 Years	China	NCT04334265	•			•					•		•																	•
112	Aspirin,Clopidogrel, Rivaroxaban, Atorvastatin, Omeprazole	3170	18 - 85 Years	United Kingdom	NCT04333407	•			•					•		•																	•
113	Azithromycin Capsule	800	≥19 Yearsr	United Kingdom	NCT04381962	•			•					•		•																	•
114	Azithromycin, Hydroxychloroquine, Lopinavir, Ritonavir	640	≥50 Years	France	NCT04365582	•			•					•		•																	•
115	Baricitinib	126	≥18 Years	Italy	NCT04393051	•			•					•		•																	•
116	BDB-001, Conventional treatment	368	18 - 80 Years	Indonesia	NCT04449588	•			•					•		•																	•
117	Best supportive Care (BSC) + IFX-1, Best supportive care only	130	≥18 Years	Netherlands	NCT04333420	•			•					•		•																	•
118	Bicalutamide	60	≥18 Years	United States	NCT04374279	•			•					•		•																	•
119	BMS-986253	138	≥18 Years	United States	NCT04347226	•			•					•		•																	•
120	Brequinar, Standard of Care	24	≥18 Years	United States	NCT04425252	•			•					•		•																	•
121	Bromhexine and/or Hydroxychloroquine	90	≥19 Years	Slovenia	NCT04355026	•			•					•		•																	•
122	Budesonide	478	≥18 Years	United Kingdom	NCT04416399	•			•					•		•																	•
123	Captopril 25mg	230	≥18 Years	France	NCT04355429	•			•					•		•																	•
124	Chloroquine or Hydroxychloroquine	200	Child, Adult, Older Adult	Egypt	NCT04353336	•			•					•		•																	•
125	Chloroquine or Hydroxychloroquine, Lopinavir/Ritonavir, Rivaroxaban, Thromboprophylaxis, Candesartan, non-RAS blocking antihypertensives, Clazakizumab, placebo for clazakizumab, Best standard of care,	500	18 - 99 Years	Austria	NCT04351724	•			•					•		•																	•
126	Chloroquine phosphate	250	≥18 Years	Vietnam	NCT04328493	•			•					•		•																	•
127	Chloroquine phosphate, Telemedicine	400	≥18 Years	Poland	NCT04331600	•			•					•		•																	•
128	Cholecalciferol	40	1 Month to 17 Years	Mexico	NCT04502667	•			•					•		•																	•
129	Cholecalciferol, Ccholecalciferol	260	≥70 Years	France	NCT04344041	•			•					•		•																	•
130	Ciclesonide Inhalation Aerosol	446	≥18 Years	Sweden	NCT04381364	•			•					•		•																	•
131	Colchicine	310	18 - 100 Years	taly	NCT04322565	•			•					•		•																	•
132	Colchicine	308	≥18 Years	Italy	NCT04375202	•			•					•		•																	•
133	Colchicine , Current care per UCLA treating physicians	150	≥18 Years	United States	NCT04355143	•			•					•		•																	•
134	Colchicine Tablets, Standard therapy for COVID-19 according to the stablished hospital protocols.	102	≥18 Years	Spain	NCT04350320	•			•					•		•																	•
135	Colchicine, Interferon-Beta, Aspirin, Rivaroxaban	4000	≥18 Years	Canada	NCT04324463	•			•					•		•																	•
136	Colchicine, Other: Local standard of care	2500	≥18 Years	Argentina	NCT04328480	•			•					•		•																	•
137	Colchicine, Ruxolitinib, Secukinumab, Subcutaneous Solution, tandard therapy	70	≥18 Years	Russia	NCT04403243	•			•					•		•																	•
138	Colchicine, Standard treatment	180	≥18 Years	Gibraltar	NCT04326790	•			•					•		•																	•
139	Colchicine, Usual Care	70	18 - 100 Years	United States	NCT04363437	•			•					•		•																	•
140	Combination Product: Azithromycin with amoxicillin/clavulanate, amoxicillin/clavulanate	104	18 - 99 Years	France	NCT04363060	•			•					•		•																	•
141	Combination Product: Favipiravir and Hydroxychloroquine	520	≥18 Years	Saudi Arabia	NCT04392973	•			•					•		•																	•
142	Combination Product: Hydroxychloroquine Sulfate + Azithromycin	160	≥18 Years	United States	NCT04336332	•			•					•		•																	•
143	Combination Product: Hyperbaric Oxygen	80	≥18 Years	Argentina	NCT04477954	•			•					•		•																	•
144	Combination Product: Immunofree and Reginmune capsule	100	18 - 70 Years	India	NCT04494204	•			•					•		•																	•
145	Conestat alfa	120	18 - 85 Years	Switzerland	NCT04414631	•			•					•		•																	•
146	Convalescent plasma	231	≥18 Years	Colombia	NCT04391101	•			•					•		•																	•
147	Conventional medicines (Oxygen therapy, alfa interferon via aerosol inhalation, and lopinavir/ritonavir) and Traditional Chinese Medicines (TCMs) granules, Conventional medicines (Oxygen therapy, alfa interferon via aerosol inhalation, and lopinavir/ritonavir)	150	14 - 80 Years	China	NCT04251871	•			•					•		•																	•
148	Cyclosporine, Standard treatment	120	18 - 75 Years	Spain	NCT04392531	•			•					•		•																	•
149	Darunavir and Cobicistat	30	Child, Adult, Older Adult	China	NCT04252274	•			•					•		•																	•
150	Desidustat, Other: Standard of Care	24	≥18 Years	Mexico	NCT04463602	•			•					•		•																	•
151	Dexamethasone	200	≥18 Years	Spain	NCT04325061	•			•					•		•																	•
152	Dexamethasone	284	≥18 Years	Argentina	NCT04395105	•			•					•		•																	•
153	Dexamethasone, Methylprednisolone	60	20 - 80 Years	Bangladesh	NCT04499313	•			•					•		•																	•
154	DFV890, Standard of Care (SoC)	120	18 - 80 Years	Denmark, Germany Spain	NCT04382053	•			•					•		•																	•
155	Dornase Alfa Inhalation Solution [Pulmozyme]	50	18 - 100 Years	United Kingdom	NCT04359654	•			•					•		•																	•
156	Drug Isotretinoin (13 cis retinoic acid ) capsules+standard treatment, Isotretinoin(Aerosolized 13 cis retinoic acid) +standard treatment, Standard treatment	1000	18 - 80 Years	Egypt	NCT04353180	•			•					•		•																	•
157	Eculizumab	120	18 - 75 Years	France	NCT04346797	•			•					•		•																	•
158	EDP1815, Dapagliflozin, Ambrisentan, Standard of care	1407	≥18 Years	United Kingdom	NCT04393246	•			•					•		•																	•
159	Eltrombopag, rhTPO	120	18 - 80 Years	China	NCT04516837	•			•					•		•																	•
160	Enoxaparin	2712	≥18 Years	Italy	NCT04366960	•			•					•		•																	•
161	Enoxaparin 40Mg/0.4Ml Inj Syringe 0.4Ml	1000	≥50 Years	Switzerland	NCT04400799	•			•					•		•																	•
162	Enoxaparin Higher Dose, Lower-dose prophylactic anticoagulation	1000	18 - 75 Years	United States	NCT04359277	•			•					•		•																	•
163	Enoxaparin sodium, Unfractionated heparin, Fondapariniux, Argatroban	186	≥18 Years	United States	NCT04406389	•			•					•		•																	•
164	Enoxaparin, Apixaban	3600	≥18 Years	United States	NCT04512079	•			•					•		•																	•
165	Enzalutamide	90 (Male)	≥50 Years	Switzerland	NCT04456049	•			•					•		•																	•
166	Enzalutamide Pill	500	≥50 Years	Sweden	NCT04475601	•			•					•		•																	•
167	Estradiol patch	110	≥18 Years	United States	NCT04359329	•			•					•		•																	•
168	Experimental drug	99	≥70 Years	France	NCT04357613	•			•					•		•																	•
169	Famotidine 20 MG	200	16 - 80 Years	Bangladesh	NCT04504240	•			•					•		•																	•
170	Favipiravir	210	18 - 80 Years	China	NCT04333589	•			•					•		•																	•
171	Favipiravir , Hydroxychloroquine, Favipiravir combined with Azithromycin, Hydroxychloroquine, and Hydroxychloroquine combined with Azithromycin	1000	18 - 70 Years	Turkey	NCT04411433	•			•					•		•																	•
172	Favipiravir + Standard of Care, Standard of Care	50	18 - 80 Years	United States	NCT04358549	•			•					•		•																	•
173	Favipiravir Combined With Tocilizumab, Favipiravir, Tocilizumab	150	18 - 65 Years		NCT04310228	•			•					•		•																	•
174	Favipiravir, Other: Standard of care management	450	≥18 Years	United Kingdom	NCT04373733	•			•					•		•																	•
175	Favipiravir, Placebos	40	Child, Adult, Older Adult	Egypt	NCT04351295	•			•					•		•																	•
176	HCQ & AZ vs HCQ+SIR	58	≥18 Years	Jordan	NCT04374903	•			•					•		•																	•
177	Heparin	3000	≥18 Years	United States, Canada, Mexico	NCT04372589	•			•					•		•																	•
178	Hidroxicloroquine, Lopinavir/ritonavir, Imatinib, Baricitinib	165	≥18 Years	Spain	NCT04346147	•			•					•		•																	•
179	Hydroxychloroquine	120	≥18 Years	United States	NCT04382625	•			•					•		•																	•
180	Hydroxychloroquine	350	18 - 95 Years	United States	NCT04345692	•			•					•		•																	•
181	Hydroxychloroquine	200	18 - 70 Years	Saudi Arabia	NCT04394442	•			•					•		•																	•
182	Hydroxychloroquine	2300	≥18 Years	Italy	NCT04363827	•			•					•		•																	•
183	Hydroxychloroquine and azithromycin treatment, Other: conventional management of patients	50(Female)	≥18 Years	France	NCT04365231	•			•					•		•																	•
184	Hydroxychloroquine and Azithromycin, Ivermectin, Camostat Mesilate, Artemesia annua	240	18 - 99 Years	United States	NCT04374019	•			•					•		•																	•
185	Hydroxychloroquine, Azithromycin	300	≥18 Years	United States	NCT04329832	•			•					•		•																	•
186	Hydroxychloroquine, Azithromycin	1550	≥45 Years	United States	NCT04334382	•			•					•		•																	•
187	Hydroxychloroquine, Azithromycin, Telmisartan	1600	≥60 Years	France	NCT04359953	•			•					•		•																	•
188	Hydroxychloroquine, Azithromycin, Zinc Sulfate, Doxycycline	750	≥30 Years	United States	NCT04370782	•			•					•		•																	•
189	Hydroxychloroquine, Favipiravir, Other: Routine care for COVID-19 patients	150	≥21 Years	Bahrain	NCT04387760	•			•					•		•																	•
190	Hydroxychloroquine, Lopinavir / Ritonavir Pill, Azithromycin, Other: Standard treatment	1600	≥18 Years	Colombia	NCT04359095	•			•					•		•																	•
191	Hydroxychloroquine, Placebo oral tablet	400	≥18 Years	United States	NCT04342169	•			•					•		•																	•
192	Hydroxychloroquine, Remdesivir, Other: (Standard of Care) SoC	700	≥18 Years	Norway	NCT04321616	•			•					•		•																	•
193	Hyperbaric oxygen	200	18 - 90 Years	Germany, Sweden	NCT04327505	•			•					•		•																	•
194	Icosapent ethyl	100	18 - 75 Years	Canada	NCT04412018	•			•					•		•																	•
195	Imatinib, Placebo oral tablet	204	≥18 Years	United States	NCT04394416	•			•					•		•																	•
196	IMU-838, Oseltamivir	120	18 - 90 Years	United Kingdom	NCT04516915	•			•					•		•																	•
197	Inhaled budesonide	300	18 - 79 Years	Spain	NCT04355637	•			•					•		•																	•
198	inhaled type I interferon, WFI water nebulization	60	≥18 Years	France	NCT04469491	•			•					•		•																	•
199	Interferon beta-1b, Clofazimine	81	≥18 Years	China	NCT04465695	•			•					•		•																	•
200	Interferon beta-1b, Ribavirin	96	≥18 Years	Hong Kong	NCT04494399	•			•					•		•																	•
201	Interferon-ß-1a, Combination Product: Standard of Care (SOC)	126	≥18 Years	Italy	NCT04449380	•			•					•		•																	•
202	Intermediate dose thromboprophylaxis, Standard of Care thromboprophylaxis	170	18 - 100 Years	United States	NCT04360824	•			•					•		•																	•
203	Isoflurane Inhalant Product, Sevoflurane inhalant product	752	≥18 Years	Canada	NCT04415060	•			•					•		•																	•
204	Ivermectin	100	≥18 Years	Egypt	NCT04425707	•			•					•		•																	•
205	Ivermectin	100	18 - 70 Years	Egypt	NCT04445311	•			•					•		•																	•
206	IVERMECTIN, standard care	45	18 - 69 Years	Argentina	NCT04381884	•			•					•		•																	•
207	Ivermectin	100	15 - 65 Years	Pakistan	NCT04392713	•			•					•		•																	•
208	Ivermectin, Doxycycline, Chloroquine	200	Child, Adult, Older Adult	Egypt	NCT04403555	•			•					•		•																	•
209	Ivermectin, Nitazoxanide with ivermectin, Ivermectin wth chloroquine	300	Child, Adult, Older Adult	Egypt	NCT04351347	•			•					•		•																	•
210	IVIG	76	≥18 Years	Ukraine	NCT04500067	•			•					•		•																	•
211	Linagliptin	100	≥18 Years	Israel	NCT04371978	•			•					•		•																	•
212	Linagliptin, Insulin regimen	20	≥18 Years	United States	NCT04341935	•			•					•		•																	•
213	Lopinavir/Ritonavir, Telmisartan, Atorvastatin	294	≥18 Years	Côte D'Ivoire	NCT04466241	•			•					•		•																	•
214	Lopinavir/ritonavir, Hydroxychloroquine, remdesivir	2900	≥18 Years	Canada	NCT04330690	•			•					•		•																	•
215	Maraviroc + Currently used therapy, Procedure: Curently used therapy for COVID-19 non-critical patients, Favipiravir + Currently used therapy, Maraviroc+Favipiravir+CT	100	18 - 70 Years	Mexico	NCT04475991	•			•					•		•																	•
216	Maraviroc 300 mg, Other: Standard care therapy	200	≥18 Years	Spain	NCT04441385	•			•					•		•																	•
217	Mesenchymal stem cells, Other: Placebo	20	≥10 Years	Pakistan	NCT04444271	•			•					•		•																	•
218	metenkefalin + tridecactide, The standard of care	120	≥18 Years	Bosnia and Herzegovina	NCT04374032	•			•					•		•																	•
219	momentasone furate nasal spray	50	≥18 Years	Egypt	NCT04484493	•			•					•		•																	•
220	Nafamostat Mesilate	186	≥18 Years	Senegal	NCT04390594	•			•					•		•																	•
221	Nebulised heparin	40	≥18 Years	Ireland	NCT04511923	•			•					•		•																	•
222	Nitric Oxide	42	18 - 85 Years	United States	NCT04388683	•			•					•		•																	•
223	Nivolumab Injection	92	≥18 Years	France	NCT04343144	•			•					•		•																	•
224	NIVOLUMAB, Other: Routine standard of care	120	18 - 70 Years	France	NCT04413838	•			•					•		•																	•
225	NP-120 (Ifenprodil)	682	≥18 Years	United States	NCT04382924	•			•					•		•																	•
226	Octagam	40	≥18 Years	United States	NCT04411667	•			•					•		•																	•
227	Oral	320	16 - 100 Years	Thailand	NCT04303299	•			•					•		•																	•
228	oral co-trimoxazole	94	18 - 70 Years	Bangladesh	NCT04470531	•			•					•		•																	•
229	Oxytocin, Standard of Care	145	≥18 Years	Italy	NCT04386447	•			•					•		•																	•
230	Peginterferon Lambda-1A	66	≥18 Years	United States	NCT04388709	•			•					•		•																	•
231	Pegylated Interferon-α2b, Other: Standard of Care	40	≥18 Years	Mexico	NCT04480138	•			•					•		•																	•
232	Plasma, Standard Therapy	90	18 - 100 Years	Colombia	NCT04332835	•			•					•		•																	•
233	Plitidepsin , Plitidepsin, Plitidepsin	27	≥18 Years	Spain	NCT04382066	•			•					•		•																	•
234	Povidone-Iodine	24	≥18 Years	France	NCT04371965	•			•					•		•																	•
235	Povidone-Iodine, Normal saline	40	≥18 Years	United Kingdom	NCT04393792	•			•					•		•																	•
236	Prazosin, Other: Standard of care	220	45 - 85 Years	United States	NCT04365257	•			•					•		•																	•
237	Prednisone, Other: Control group	304	≥18 Years	France	NCT04344288	•			•					•		•																	•
238	Progesterone	40(Male)	≥18 Years	United States	NCT04365127	•			•					•		•																	•
239	Pulmozyme	60	≥18 Years	Turkey	NCT04432987	•			•					•		•																	•
240	Ravulizumab, Baricitinib, Other: Standard of care	1167	≥18 Years	United Kingdom	NCT04390464	•			•					•		•																	•
241	RBT-9, 0.9% sodium chloride (normal saline)	252	≥18 Years	United States	NCT04364763	•			•					•		•																	•
242	Remdesivir, Cenicriviroc, Icatibant, Razuprotafib, Apremilast	1500	≥18 Years	United States	NCT04488081	•			•					•		•																	•
243	Remdesivir, Lopinavir/ritonavir, Interferon Beta-1A, Hydroxychloroquine, Other: Standard of care	3100	≥18 Years	Belgium, France	NCT04315948	•			•					•		•																	•
244	Renin-angiotensin system inhibitors	240	18 - 80 Years	Brazil	NCT04493359	•			•					•		•																	•
245	RESP301, a Nitric Oxide generating solution, Other: Standard of Care	300	≥18 Years	United Kingdom	NCT04460183	•			•					•		•																	•
246	Ruxolitinib plus simvastatin, Other: Standard of Care	94	≥18 Years	Spain	NCT04348695	•			•					•		•																	•
247	Saline oral/nasal rinse,Povidone/Iodine oral/nasal rinse, Chlorhexidine oral/nasal rinse	48	18 - 79 Years	United States	NCT04344236	•			•					•		•																	•
248	Sargramostim, Other: Control	80	18 - 80 Years	Belgium	NCT04326920	•			•					•		•																	•
249	Sargramostim, Standard of care	60	≥18 Years	United States	NCT04411680	•			•					•		•																	•
250	Sarilumab Subcutaneous Solution [KEVZARA], Best available treatment	120	18 - 75 Years	Spain	NCT04357860	•			•					•		•																	•
251	Sarilumab, Other: Standar of care	30	≥18 Years	Spain	NCT04357808	•			•					•		•																	•
252	Sevoflurane, Propofol	50	18 - 99 Years	Spain	NCT04359862	•			•					•		•																	•
253	Siltuximab, Methylprednisolone	200	≥18 Years	Spain	NCT04329650	•			•					•		•																	•
254	Sitagliptin	170	≥18 Years	Italy	NCT04365517	•			•					•		•																	•
255	Sofosbuvir and Ledipasvir, Nitazoxanide	240	12 - 65 Years	Egypt	NCT04498936	•			•					•		•																	•
256	sofosbuvir, Ribavirin, Daclatasvir	60	Child, Adult, Older Adult	Egypt	NCT04460443	•			•					•		•																	•
257	Standard of Care (SOC) and Colchicine+Rosuvastatin	466	≥18 Years	United States	NCT04472611	•			•					•		•																	•
258	Telmisartan	60	≥18 Years	Mexico	NCT04510662	•			•					•		•																	•
259	Telmisartan arm will receive 80 mg Telmisartan twice daily plus standard care.	400	≥18 Years	Argentina	NCT04355936	•			•					•		•																	•
260	Therapeutic Anticoagulation	462	≥18 Years	Canada	NCT04362085	•			•					•		•																	•
261	Therapeutic anticoagulation	462	≥18 Years	Brazil	NCT04444700	•			•					•		•																	•
262	Tinzaparin or unfractionated heparin	808	≥18 Years	France	NCT04344756	•			•					•		•																	•
263	Tocilizumab	500	≥18 Years	Israel	NCT04377750	•			•					•		•																	•
264	Tocilizumab	40	≥18 Years	United States	NCT04377659	•			•					•		•																	•
265	Tocilizumab	150	≥18 Years	Brazil	NCT04403685	•			•					•		•																	•
266	Tocilizumab Injection, Deferoxamine	260	18 - 80 Years	Tunisia	NCT04361032	•			•					•		•																	•
267	Tocilizumab, Biological: Pembrolizumab (MK-3475)	24	18 - 80 Years	Spain	NCT04335305	•			•					•		•																	•
268	Tocilizumab, Dexamethasone	120	≥18 Years	French Guiana	NCT04476979	•			•					•		•																	•
269	Tocilizumab, Hydroxychloroquine, Azithromycin	276	≥18 Years	Spain	NCT04332094	•			•					•		•																	•
270	Tocilizumab, Other: Standard of Care	332	≥18 Years	United States	NCT04479358	•			•					•		•																	•
271	Transfusion of COVID-19 convalescent plasma	120	≥18 Years	France	NCT04345991	•			•					•		•																	•
272	unfractionated Heparin	90	≥18 Years	Brazil	NCT04487990	•			•					•		•																	•
273	Zilucoplan®, Placebo	81	≥18 Years	Belgium	NCT04382755	•			•					•		•																	•
274	Etoposide	64	≥18 Years	United States	NCT04356690			•	•					•		•																	•
275	Bromhexine Hydrochloride	140	≥18 Years	Russia	NCT04405999		•		•					•		•																	•
276	Colchicine plus symptomatic treatment (paracetamol), Symptomatic treatment (paracetamol )	1028	≥70 Years	Spain	NCT04416334		•		•					•		•																	•
277	HCQ & AZ	200	25 - 70 Years	Jordan	NCT04354597		•		•					•		•																	•
278	Hydroxychloroquine	320	≥18 Years	Peru	NCT04414241		•		•					•		•																	•
279	Hydroxychloroquine	582	≥18 Years	Israel	NCT04438837		•		•					•		•																	•
280	Hydroxychloroquine	400	18 - 70 Years	Brazil	NCT04384458		•		•					•		•																	•
281	Hydroxychloroquine Sulfate, Lopinavir/ritonavir	420	≥18 Years	Switzerland	NCT04364022		•		•					•		•																	•
282	Hydroxychloroquine Sulfate Tablets, Ivermectin, Zinc, Povidone-Iodine, Vitamin C	5000(Male)	21 - 60 Years	Singapore	NCT04446104		•		•					•		•																	•
283	Inhaled nitric oxide gas	470	18 - 99 Years	United States	NCT04312243		•		•					•		•																	•
284	Levamisole, Isoprinosine, Levamisole and Isoprinosine	100	≥18 Years	Egypt	NCT04360122		•		•					•		•																	•
285	Losartan	200	≥18 Years	United States	NCT04340557		•		•					•		•																	•
286	Rivaroxaban, Other: Standard Of Care (SOC)	400	≥18 Years	Germany	NCT04416048		•		•					•		•																	•
287	Anakinra	30	≥18 Years	United Kingdom	NCT04462757			•	•					•		•																	•
288	Aspirin, Losartan, Simvastatin	10000	≥40	Pakistan	NCT04343001	•						•		•		•																	•
289	Edoxaban Tablets, Colchicine Tablets	420	≥18 Years	Switzerland	NCT04516941	•						•		•		•																	•
290	Fixed-duration Hydrocortisone, Ceftriaxone, Moxifloxacin or Levofloxacin, Piperacillin-tazobactam, Ceftaroline, Shock-dependent hydrocortisone, Amoxicillin-clavulanate, Macrolide, oseltamivir, Lopinavir/ritonavir, Hydroxychloroquine, Hydroxychloroquine + lopinavir/ritonavir, Interferon-β1a, Anakinra, Tocilizumab, Sarilumab, Vitamin C, Therapeutic anticoagulation, Simvastatin, Convalescent plasma,…	7100	≥18 Years	Australia, Canada, Germany, United Kingdom, United States etc.	NCT02735707	•						•		•		•																	•
291	Hydroxychloroquine, Lopinavir / Ritonavir, Biological: Convalescent plasma	2400	≥18 Years	Australia	NCT04483960	•						•		•		•																	•
292	Lopinavir-Ritonavir, Corticosteroid, Hydroxychloroquine, Azithromycin, Biological: Convalescent plasma, Tocilizumab	15000	Child, Adult, Older Adult	United Kingdom	NCT04381936	•						•		•		•																	•
293	Methylprednisolone, Heparin	268	≥18 Years	Brazil	NCT04485429	•						•		•		•																	•
294	Unfractionated Heparin IV, Enoxaparin 1 mg/kg, Clopidogrel, Unfractionated heparin SC, Enoxaparin 40 Mg/0.4 mL Injectable Solution	750	≥18 Years	United States	NCT04409834		•					•		•		•																	•
295	Convalesscent Plasma	106	18 - 75 Years	Germany	NCT04433910	•							•	•		•																	•
296	Tocilizumab, Methylprednisolone	310	≥18 Years	Malaysia	NCT04345445	•							•	•		•																	•
297	Povidone-iodine nasal decolonization swab plus CHG oral rinse	94	≥18 Years	United States	NCT04478019		•						•	•		•																	•
298	Acalabrutinib	20	≥18 Years	United States	NCT04497948	•				•					•	•																	•
299	AT-001	500	≥18 Years	United States	NCT04365699	•				•					•	•																	•
300	Cannabis, Medical	200000	≥7 Years	United States	NCT03944447	•				•					•	•																	•
301	L-ascorbic acid	20	18 - 99 Years	United States	NCT04357782	•				•					•	•																	•
302	Anakinra	90	≥18 Years	United States	NCT04148430	•					•				•	•																	•
303	FT516	12	18 - 76 Years	United States	NCT04363346	•					•				•	•																	•
304	Methotrexate	42	≥18 Years	Brazil	NCT04352465	•					•				•	•																	•
305	nebulised recombinant tissue-Plasminogen Activator (rt-PA)	24	16 - 70 Years	United Kingdom	NCT04356833	•					•				•	•																	•
306	SnPP Protoporphyrin plus Sunlight exposure, Sulfonatoporphyrin(TPPS) plus Sunlight exposure., Other: placebo	56	18 - 80 Years	Egypt	NCT04371822	•					•				•	•																	•
307	Baricitinib (janus kinase inhibitor)	800	≥18 Years	Canada	NCT04321993	•			•						•	•																	•
308	COVID-19 Convalscent Plasma	300	15 - 85 Years	Kuwait	NCT04474340	•			•						•	•																	•
309	Enoxaparin Injectable Solution, Enoxaparin	300	18 - 90 Years	Italy	NCT04427098	•			•						•	•																	•
310	Fingolimod 0.5 mg	30	18 - 80 Years	China	NCT04280588	•			•						•	•																	•
311	Fluoxetine	2000	≥18 Years	United States	NCT04377308	•			•						•	•																	•
312	Hydroxychloroquine	350	≥18 Years	United States	NCT04354870	•			•						•	•																	•
313	Hydroxychloroquine, Azithromycin	1000	≥18 Years	France	NCT04341207	•			•						•	•																	•
314	Immunoglobulin of cured patients, γ-Globulin	10	≥18 Years	China	NCT04264858	•			•						•	•																	•
315	Ivermectin, Azithromycin, Cholecalciferol	30	18 - 90 Years	Mexico	NCT04399746	•			•						•	•																	•
316	LEAF-4L6715, LEAF-4L7520	180	≥18 Years	France	NCT04378920	•			•						•	•																	•
317	N-acetylcysteine, Other: Peripheral Blood	86	≥18 Years	United States	NCT04374461	•			•						•	•																	•
318	Pioglitazone	20	≥18 Years	United States	NCT04473274	•			•						•	•																	•
319	Traditional Chinese Medicine Prescription	50	up to 85 Years	China	NCT04323332	•			•						•	•																	•
320	unfractionated Heparin, Unfractionated heparin nebulized, acetylsalicylic acid, Enoxaparin	310	≥18 Years	Brazil	NCT04466670	•			•						•	•																	•
321	Hydroxychloroquine	350	≥18 Years	United States	NCT04435808		•		•						•	•																	•
322	Povidone-Iodine Nasal Spray and Gargle	250	18 - 99 Years	United States	NCT04364802		•		•						•	•																	•
323	recombinant human interferon Alpha-1b, thymosin alpha 1	2944	18 - 65 Years	China	NCT04320238		•		•						•	•																	•
324	Anakinra, Tocilizumab	40	≥18 Years	Greece	NCT04339712	•						•			•	•																	•
325	Baricitinib	200	18 - 85 Years	Italy	NCT04320277	•							•		•	•																	•
326	Ivermectin	50	18 - 75 Years	India	NCT04373824	•							•		•	•																	•
327	Atovaquone/Azithromycin	25	18 - 95 Years	United States	NCT04339426	•				•						•																	•
328	Baricitinib	80	18 - 89 Years	United States	NCT04340232	•				•						•																	•
329	Bevacizumab Injection	20	18 - 80 Years	Italy	NCT04275414	•				•						•																	•
330	Convalescent Plasma	100	≥18 Years	United States	NCT04389710	•				•						•																	•
331	Convalescent Plasma	100	≥16 Years	United States	NCT04392232	•				•						•																	•
332	Crizanlizumab	100	6 Months to 17 Years	United States, Spain, Lebanon, Switzerland United Kingdom	NCT03474965	•				•						•																	•
333	Cyclosporine	20	≥18 Years	United States	NCT04412785	•				•						•																	•
334	Hydroxychloroquine	20	≥18 Years	United States	NCT04351620	•				•						•																	•
335	Hydroxychloroquine, Azithromycin	400	18 - 80 Years	Tunisia	NCT04351919	•				•						•																	•
336	Hydroxychloroquine, Indomethacin, Zithromax Oral Product	80	≥18 Years	United States	NCT04344457	•				•						•																	•
337	IgIV	35	≥75 Years	France	NCT04403269	•				•						•																	•
338	Infliximab	17	≥18 Years	United States	NCT04425538	•				•						•																	•
339	inhaled hydroxychloroquine	12	18 - 65 Years	Netherlands	NCT04497519	•				•						•																	•
340	Inhaled Hypertonic ibuprofen	40	≥18 Years	Argentina	NCT04382768	•				•						•																	•
341	Inhaled ILOPROST	40	≥18 Years	Qatar	NCT04445246	•				•						•																	•
342	Leflunomide	20	≥18 Years	United States	NCT04361214	•				•						•																	•
343	Losartan	50	≥18 Years	United States	NCT04335123	•				•						•																	•
344	Maraviroc	16	18 - 99 Years	United States	NCT04435522	•				•						•																	•
345	Meplazumab for Injection	20	18 - 75 Years	China	NCT04275245	•				•						•																	•
346	Mesenchymal Stromal Stem Cells - KI-MSC-PL-205	9	18 - 65 Years	Sweden	NCT04447833	•				•						•																	•
347	Nitazoxanide	150	18 - 80 Years	Mexico	NCT04406246	•				•						•																	•
348	PH94B	30	18 - 75 Years	United States	NCT04404192	•				•						•																	•
349	Quercetin, Dietary Supplement: bromelain, Zinc, Vitamin C	60	≥18 Years	Saudi Arabia	NCT04468139	•				•						•																	•
350	Remdesivir	52	up to 18 Years	United States, United Kingdom	NCT04431453	•				•						•																	•
351	Ruxolitinib	64	≥12 Years	Canada	NCT04331665	•				•						•																	•
352	Ruxolitinib	200	≥18 Years	Germany	NCT04338958	•				•						•																	•
353	Ruxolitinib administration	15	≥18 Years	Germany	NCT04359290	•				•						•																	•
354	Ruxolitinib Oral Tablet	20	≥18 Years	Mexico	NCT04334044	•				•						•																	•
355	SARS-CoV-2 plasma	90	≥18 Years	United States	NCT04411602	•				•						•																	•
356	Sildenafil citrate tablets	10	≥18 Years	China	NCT04304313	•				•						•																	•
357	Symptomatic drugs, Bridge therapy, Behavioral: Mindfulness program	25	18 - 65 Years	Italy	NCT04410536	•				•						•																	•
358	TAK-981, Standard of care	80	≥18 Years	United States	NCT03648372	•				•						•																	•
359	Tocilizumab	500	≥18 Years	Spain	NCT04445272	•				•						•																	•
360	Tocilizumab	200	18 - 90 Years	Mexico	NCT04363853	•				•						•																	•
361	Tocilizumab Injection	400	Child, Adult, Older Adult	Italy	NCT04317092	•				•						•																	•
362	Tofacitinib	50	18 - 65 Years	Italy	NCT04332042	•				•						•																	•
363	Topical steroids and cyclosporin-A	12	Child, Adult, Older Adult	Kuwait	NCT04451239	•				•						•																	•
364	Treatment with Dexmedetomidine	10	≥18 Years	France	NCT04350086	•				•						•																	•
365	AlloStim	40	≥65 Years	United States	NCT04441047		•			•						•																	•
366	Anakinra, trimethoprim/sulfamethoxazole	100	≥18 Years	Greece	NCT04357366		•			•						•																	•
367	Clarithromycin	90	≥18 Years	Greece	NCT04398004		•			•						•																	•
368	Convalescent Plasma	30	≥18 Years	United States	NCT04434131		•			•						•																	•
369	Enoxaparin Prefilled Syringe [Lovenox]	38	up to 18 Years	United States	NCT04354155		•			•						•																	•
370	MethylPREDNISolone	20	≥18 Years	Puerto Rico	NCT04355247		•			•						•																	•
371	UNIKINON (Chloroquine phosphate)	60	18 - 90 Years	Greece	NCT04344951		•			•						•																	•
372	Part 1 - TL-895, Part 2 - TL-895, Part 2 - Placebo	146	≥18 Years	United States	NCT04419623	•				•				•		•													•	•	•	•
373	Recombinant human plasma gelsolin (Rhu-pGSN), Other: Placebo	60	≥18 Years	Spain	NCT04358406	•				•				•		•													•	•	•	•
374	BIO101, Placebo	310	≥55 Years	Belgium	NCT04472728	•					•			•		•													•	•	•	•
375	Combination Product: JS016 (anti-SARS-CoV-2 monoclonal antibody)	40	15 - 45 Years	China	NCT04441918	•					•			•		•													•	•	•	•
376	NT-I7, Placebo	30	18 - 75 Years	United States	NCT04501796	•					•			•		•													•	•	•	•
377	INM005, Placebo	242	18 - 79 Years	Argentina	NCT04494984	•					•			•		•													•	•	•	•
378	Ivermectin, Other: Placebo	102	≥18 Years	Italy, Spain	NCT04438850	•					•			•		•													•	•	•	•
379	1: ILT101, 2: Placebo Comparator	30	≥18 Years	France	NCT04357444	•			•					•		•													•	•	•	•
380	Aerolized Hydroxychloroquine Sulfate, Other: Placebo	16	≥18 Years	United States	NCT04461353	•			•					•		•													•	•	•	•
381	Almitrine, Placebo	212	18 - 75 Years	France	NCT04357457	•			•					•		•													•	•	•	•
382	Apilimod Dimesylate Capsule, Other: Placebo	142	≥18 Years	United States	NCT04446377	•			•					•		•													•	•	•	•
383	Aprepitant injectable emulsion, Saline Placebo	100	≥18 Years	United States	NCT04470622	•			•					•		•													•	•	•	•
384	ArtemiC, Placebo	50	≥18 Years	Israel	NCT04382040	•			•					•		•													•	•	•	•
385	Atazanavir, Daclatasvir, Sofusbuvir + Daclastavir, Placebo Atazanavir, Placebo Daclatasvir, Placebo Sofusbuvir + Daclatasvir	189	18 - 90 Years	Brazil	NCT04468087	•			•					•		•													•	•	•	•
386	ATYR1923 1 mg/kg, ATYR1923 3 mg/kg, Placebo	30	18 - 70 Years	United States	NCT04412668	•			•					•		•													•	•	•	•
387	Auxora, Placebo	400	≥18 Years	United States	NCT04345614	•			•					•		•													•	•	•	•
388	Aviptadil by intravenous infusion + standard of care, Normal Saline Infusion + standard of care	144	18 - 100 Years	Israel	NCT04311697	•			•					•		•													•	•	•	•
389	Azithromycin, Hydroxychloroquine, Placebo oral tablet	226	Child, Adult, Older Adult	Denmark	NCT04322396	•			•					•		•													•	•	•	•
390	Azithromycin, Placebos	2271	≥18 Years	United States	NCT04332107	•			•					•		•													•	•	•	•
391	BIO 300 , Placebo	66	≥18 Years	United States	NCT04482595	•			•					•		•													•	•	•	•
392	BLD-2660	120	≥18 Years	United States, Brazil	NCT04334460	•			•					•		•													•	•	•	•
393	Camostat Mesilate, Other: Standard of Care	264	≥18 Years	United States	NCT04470544	•			•					•		•													•	•	•	•
394	Camostat Mesilate, Placebo oral tablet	580	18 - 110 Years	Denmark	NCT04321096	•			•					•		•													•	•	•	•
395	Cannabidiol, Other: PLACEBO	100	≥18 Years	Brazil	NCT04467918	•			•					•		•													•	•	•	•
396	CD24Fc, Placebo	230	≥18 Years	United States	NCT04317040	•			•					•		•													•	•	•	•
397	Clazakizumab	60	18 - 100 Years	United States	NCT04348500	•			•					•		•													•	•	•	•
398	Clazakizumab, Placebo	60	≥18 Years	United States	NCT04494724	•			•					•		•													•	•	•	•
399	Colchicine, Placebo oral tablet	174	18 - 70 Years	Mexico	NCT04367168	•			•					•		•													•	•	•	•
400	Combination Product: INOpulse, Combination Product: Placebo	500	≥18 Years	United States	NCT04421508	•			•					•		•													•	•	•	•
401	Crizanlizumab, Other: 0.9% saline	40	≥18 Years	United States	NCT04435184	•			•					•		•													•	•	•	•
402	Dapagliflozin 10 MG, Placebo	900	≥18 Years	United States	NCT04350593	•			•					•		•													•	•	•	•
403	DAS181, Placebo, DAS181 COVID-19, DAS181 OL	250	Child, Adult, Older Adult	United States, Australia, Republic of Korea, Taiwan	NCT03808922	•			•					•		•													•	•	•	•
404	Dexamethasone	1000	≥18 Years	Denmark, India Switzerland	NCT04509973	•			•					•		•													•	•	•	•
405	Dietary Supplement containing resistant starch, Dietary Supplement: Placebo Starch	1500	≥19 Years	United States	NCT04342689	•			•					•		•													•	•	•	•
406	Disulfiram, Placebo	60	≥18 Years	United States	NCT04485130	•			•					•		•													•	•	•	•
407	Dociparastat sodium, Placebo	524	18 - 85 Years	United States	NCT04389840	•			•					•		•													•	•	•	•
408	DUR-928, Placebo	80	18 - 80 Years	United States	NCT04447404	•			•					•		•													•	•	•	•
409	Dutasteride, Ivermectin, Azithromycin, Proxalutamide	381 (Male)	50 Years and older	Brazil	NCT04446429	•			•					•		•													•	•	•	•
410	Favipiravir	190	≥18 Years	Australia	NCT04445467	•			•					•		•													•	•	•	•
411	HCQ, HCQ+AZT, Placebo	444	≥18 Years	United States	NCT04358081	•			•					•		•													•	•	•	•
412	Honey, Nigella Sativa / Black Cumin, Placebos	30	≥18 Years	Pakistan	NCT04347382	•			•					•		•													•	•	•	•
413	Hydroxychloroquine sulfate &Azithromycin, Placebo	140	20 Years and older	United States	NCT04374552	•			•					•		•													•	•	•	•
414	Hydroxychloroquine Sulfate Azithromycin Oral Capsule, Placebo oral tablet, Placebo oral capsule	114	≥18 Years	France	NCT04392128	•			•					•		•													•	•	•	•
415	Hydroxychloroquine Sulfate Regular dose, Hydroxychloroquine Sulfate Loading Dose, Chloroquine, Placebo	400	20 - 50 Years (Adult)	Pakistan	NCT04351191	•			•					•		•													•	•	•	•
416	Hydroxychloroquine Sulfate, Placebo	220	18 - 99 Years	Germany	NCT04342221	•			•					•		•													•	•	•	•
417	Hydroxychloroquine, Azithromycin, Other: Placebo Tablet, Other: Placebo capsules	456	≥18 Years	Qatar	NCT04349592	•			•					•		•													•	•	•	•
418	Hydroxychloroquine, Mannitol	800	≥18 Years	Switzerland	NCT04385264	•			•					•		•													•	•	•	•
419	Hydroxychloroquine, Other: Placebo	350	65 Years and older (Older Adult)	Germany	NCT04351516	•			•					•		•													•	•	•	•
420	Hydroxychloroquine, Placebo	2700	18 - 99 Years	Germany	NCT04340544	•			•					•		•													•	•	•	•
421	Hydroxychloroquine, Placebo	1300	≥18 Years	Brazil	NCT04466540	•			•					•		•													•	•	•	•
422	Hydroxychloroquine, Placebo	714 (Female)	Child, Adult, Older Adult	Spain	NCT04410562	•			•					•		•													•	•	•	•
423	Hydroxychloroquine, Placebo oral tablet	1500	≥18 Years	Canada	NCT04421664	•			•					•		•													•	•	•	•
424	Ibrutinib, Placebo	46	≥18 Years	United States	NCT04375397	•			•					•		•													•	•	•	•
425	Iloprost, Isotonic saline	80	≥18 Years	Denmark	NCT04420741	•			•					•		•													•	•	•	•
426	Interferon beta 1a, Placebo	400	≥18 Years	United Kingdom	NCT04385095	•			•					•		•													•	•	•	•
427	Interleukin-7, Placebo	48	25 - 80 Years	France	NCT04407689	•			•					•		•													•	•	•	•
428	Interleukin-7, Placebos	48	25 - 80 Years	United Kingdom	NCT04379076	•			•					•		•													•	•	•	•
429	Iodine Complex, Placebo	30	≥18 Years	Pakistan	NCT04473261	•			•					•		•													•	•	•	•
430	Ivermectin Oral Product	100	18 - 80 Years	Israel	NCT04429711	•			•					•		•													•	•	•	•
431	Ivermectin Oral Product, Placebo	400	≥18 Years	Colombia	NCT04405843	•			•					•		•													•	•	•	•
432	L-ascorbic acid, Other: Placebo	200	≥18 Years	United States	NCT04344184	•			•					•		•													•	•	•	•
433	LAU-7b, Placebo oral capsule	300	45 Years and older	Canada	NCT04417257	•			•					•		•													•	•	•	•
434	Lenalidomide, Placebo	120	60 Years and older	Spain	NCT04361643	•			•					•		•													•	•	•	•
435	lopinavir/ritonavir, Losartan, Placebos	4000	≥18 Years	\ United States	NCT04328012	•			•					•		•													•	•	•	•
436	Losartan, Other: Placebo	580	≥18 Years	United States	NCT04311177	•			•					•		•													•	•	•	•
437	Losartan, Other: Placebo	200	≥18 Years	United States	NCT04312009	•			•					•		•													•	•	•	•
438	Losmapimod oral tablet, Placebo oral tablet	410	50 Years and older	United States, Mexico	NCT04511819	•			•					•		•													•	•	•	•
439	Mavrilimumab, Placebo	50	≥18 Years	Italy	NCT04397497	•			•					•		•													•	•	•	•
440	Melatonin, Other: Placebo (Methylcellulose) capsule	30	≥18 Years	United States	NCT04474483	•			•					•		•													•	•	•	•
441	MRx-4DP0004, Placebo	90	≥18 Years	United Kingdom	NCT04363372	•			•					•		•													•	•	•	•
442	nangibotide, placebo	60	18 - 75 Years	France	NCT04429334	•			•					•		•													•	•	•	•
443	Nigella Sativa / Black Cumin, Ivermectin Injectable Solution, Other: Placebo, Zinc	40	≥18 Years	Pakistan	NCT04472585	•			•					•		•													•	•	•	•
444	Nitazoxanide Tablets, Placebo	50	≥18 Years	Brazil	NCT04348409	•			•					•		•													•	•	•	•
445	Opaganib, Placebo	40	18 - 80 Years	United States	NCT04414618	•			•					•		•													•	•	•	•
446	Pamrevlumab, Placebo	130	40 - 85 Years	United States	NCT04432298	•			•					•		•													•	•	•	•
447	PB1046, Control	210	18 - 85 Years	United States	NCT04433546	•			•					•		•													•	•	•	•
448	Peginterferon Lambda-1A, Other: placebo	140	≥18 Years	Canada	NCT04354259	•			•					•		•													•	•	•	•
449	Piclidenoson, Placebo	40	≥18 Years	Israel	NCT04333472	•			•					•		•													•	•	•	•
450	Placebo, Anti-SARS-CoV-2 equine immunoglobulin fragments (INOSARS)	51	≥18 Years	Mexico	NCT04514302	•			•					•		•													•	•	•	•
451	Placebos, Leronlimab	390	≥18 Years	United States	NCT04347239	•			•					•		•													•	•	•	•
452	PTC299, Other: SOC, Placebo	380	≥18 Years	United States, Spain, Brazil	NCT04439071	•			•					•		•													•	•	•	•
453	PUL-042 Inhalation Solution, Placebo	100	≥18 Years	United States	NCT04312997	•			•					•		•													•	•	•	•
454	Pyridostigmine Bromide, Placebo	436	≥18 Years	Mexico	NCT04343963	•			•					•		•													•	•	•	•
455	REGN10933+REGN10987 combination therapy, Placebo	2104	≥18 Years	United States	NCT04425629	•			•					•		•													•	•	•	•
456	REGN10933+REGN10987 combination therapy, Placebo	2970	≥18 Years	United States	NCT04426695	•			•					•		•													•	•	•	•
457	REGN10933+REGN10987, Placebo	420	18 - 90 Years	United States	NCT04519437	•			•					•		•													•	•	•	•
458	REGN10933+REGN10987, Placebo	2000	≥18 Years	United States	NCT04452318	•			•					•		•													•	•	•	•
459	SAR443122, Placebo	67	18 - 80 Years	Brazil, Chile, Mexico, Russia	NCT04469621	•			•					•		•													•	•	•	•
460	Sildenafil, Placebo	40	≥18 Years	Chile	NCT04489446	•			•					•		•													•	•	•	•
461	Sirolimus, Placebo	40	18 - 65 Years	United States	NCT04371640	•			•					•		•													•	•	•	•
462	Sirolimus, Placebo	30	≥18 Years	United States	NCT04341675	•			•					•		•													•	•	•	•
463	Sirukumab, Placebo, Other: Standard of Care (SOC)	270	18 - 84 Years	United States, Russia, Spain	NCT04380961	•			•					•		•													•	•	•	•
464	Sodium Nitrite, Normal Saline	200	≥18 Years	United States	NCT04401527	•			•					•		•													•	•	•	•
465	Sofosbuvir, Daclatasvir, Ribavirin, Ledipasvir	200	Child, Adult, Older Adult	\Egypt	NCT04497649	•			•					•		•													•	•	•	•
466	Standard of Care (SOC) + ANG-3777, Standard Of Care (SOC) + Placebo	100	≥18 Years	Brazil	NCT04459676	•			•					•		•													•	•	•	•
467	Suspension of heat killed (autoclaved) Mycobacterium w, Standard therapy of COVID-19	40	≥18 Years	India	NCT04347174	•			•					•		•													•	•	•	•
468	TJ003234, Placebo	144	≥18 Years	United States	NCT04341116	•			•					•		•													•	•	•	•
469	Tocilizumab (TCZ), Placebo	100	30 - 80 Years	Switzerland	NCT04335071	•			•					•		•													•	•	•	•
470	Tranexamic acid tablets, Placebo oral tablet	100	≥19 Years	United States	NCT04338074	•			•					•		•													•	•	•	•
471	Tranexamic acid, Placebo oral tablet	60	≥19 Years	United States	NCT04338126	•			•					•		•													•	•	•	•
472	vadadustat, placebo	300	≥18 Years	United States	NCT04478071	•			•					•		•													•	•	•	•
473	Valsartan (Diovan), Placebo oral tablet	651	≥18 Years	Netherlands	NCT04335786	•			•					•		•													•	•	•	•
474	VentaProst (inhaled epoprostenol delivered via a dedicated delivery system)	20	≥18 Years	United States	NCT04452669	•			•					•		•													•	•	•	•
475	Veru-111	40	≥18 Years	United States	NCT04388826	•			•					•		•													•	•	•	•
476	Vitamin C, Control	800	≥18 Years	Canada	NCT04401150	•			•					•		•													•	•	•	•
477	Vitamin C, Other: Control	800	≥18 Years	Canada	NCT03680274	•			•					•		•													•	•	•	•
478	Vitamin D, Placebo	1265	≥18 Years	Argentina	NCT04411446	•			•					•		•													•	•	•	•
479	Wharton's jelly derived Mesenchymal stem cells., Hydroxychloroquine, lopinavir/ritonavir or azithromycin and placebo (standard therapy)	40	18 - 80 Years	Colombia	NCT04390152	•			•					•		•													•	•	•	•
480	XAV-19, Placebo	368	≥18 Years	France	NCT04453384	•			•					•		•													•	•	•	•
481	XCEL-UMC-BETA, Other: Placebo	30	18 - 75 Years	Spain	NCT04390139	•			•					•		•													•	•	•	•
482	Zavegepant (BHV-3500), Placebo	120	≥18 Years	United States	NCT04346615	•			•					•		•													•	•	•	•
483	Apo-Hydroxychloroquine, Matched Placebo	1100	≥18 Years	Canada	NCT04371523		•		•					•		•													•	•	•	•
484	Chloroquine, Placebo oral tablet	350	≥18 Years	United States	NCT04349371		•		•					•		•													•	•	•	•
485	Daily Vitamin D3, Daily placebo, Bolus vitamin D3, Bolus placebo	140	≥50 Years	United States	NCT04482673		•		•					•		•													•	•	•	•
486	Emtricitabine/Tenofovir Alafenamide, Placebo	1378	≥18 Years	Argentina	NCT04405271		•		•					•		•													•	•	•	•
487	Hydroxychloroquine - Daily dosing, Hydroxychloroquine - Weekly Dosing, Other: Matched Placebo Hydroxychloroquine	1000	18 - 70 Years	United Kingdom	NCT04352933		•		•					•		•													•	•	•	•
488	Hydroxychloroquine Pre-Exposure Prophylaxis, Placebo oral tablet	374	≥18 Years	United States	NCT04352946		•		•					•		•													•	•	•	•
489	Hydroxychloroquine, Placebo	1700	≥18 Years	United States	NCT04363450		•		•					•		•													•	•	•	•
490	Hydroxychloroquine, Placebo oral tablet	400	≥18 Years	Mexico	NCT04318015		•		•					•		•													•	•	•	•
491	Hydroxychloroquine, Placebo oral tablet	1600	≥18 Years	United States	NCT04318444		•		•					•		•													•	•	•	•
492	Melatonin 2mg, Placebo oral tablet	450	18 - 65 Years	Spain	NCT04353128		•		•					•		•													•	•	•	•
493	Oral 25-Hydroxyvitamin D3	1500	18 - 75 Years	Iran	NCT04386850		•		•					•		•													•	•	•	•
494	PUL-042 Inhalation Solution, Placebo	200	≥18 Years	United States	NCT04313023		•		•					•		•													•	•	•	•
495	RTB101, Placebo	550	65 Years and older (Older Adult)	United States	NCT04409327		•		•					•		•													•	•	•	•
496	Budesonide, Behavioral: High-Concentration Essential Oil, Placebo, Behavioral: Low-Concentration Essential Oil	200	18 - 85 Years	United States	NCT04422275	•						•		•		•													•	•	•	•
497	Canakinumab, Placebos	45	≥18 Years	United States	NCT04365153	•						•		•		•													•	•	•	•
498	Dexamethasone injection, placebo, Procedure: conventional oxygen, Procedure: CPAP, Procedure: HFNO, Procedure: mechanical ventilation	550	≥18 Years	France	NCT04344730	•						•		•		•													•	•	•	•
499	Hydroxychloroquine Sulfate Tablets, Lopinavir/ Ritonavir Oral Tablet, Hydroxychloroquine Sulfate Tablets plus Lopinavir/ Ritonavir Oral Tablets, Placebo	1968	≥18 Years	Brazil	NCT04403100	•						•		•		•													•	•	•	•
500	Mavrilimumab, Placebo	60	≥18 Years	United States	NCT04492514	•						•		•		•													•	•	•	•
501	Mavrilimumab, Placebos	60	≥18 Years	United States	NCT04399980	•						•		•		•													•	•	•	•
502	Mavrilimumab, Placebos	60	≥18 Years	United States	NCT04463004	•						•		•		•													•	•	•	•
503	Enoxaparin	300	18 - 80 Years	Italy	NCT04408235	•			•					•		•	•
504	Inactivated convalescent plasma, Support treatment	60	≥18 Years	Colombia	NCT04385186	•			•					•		•	•
505	Treatment group: will receive a combination of Nitazoxanide, Ribavirin and Ivermectin for a duration of seven days :	100	≥12 Years	Egypt	NCT04392427	•					•			•		•		•
506	ACE inhibitor, angiotensin receptor blocker	208	≥18 Years	Germany	NCT04353596	•			•					•		•		•
507	Amiodarone, Verapamil	804	18 - 99 Years	Poland	NCT04351763	•			•					•		•		•
508	Angiotensin Receptor Blockers	605	≥18 Years	Australia	NCT04394117	•			•					•		•		•
509	Brazilian Green Propolis Extract (EPP-AF), Other: Standard care	120	≥18 Years	Brazil	NCT04480593	•			•					•		•		•
510	Bromhexine and Spironolactone, Base therapy	80	≥18 Years	Russia	NCT04424134	•			•					•		•		•
511	Chloroquine, Hydroxychloroquine, Other: standard care	100	≥18 Years	Brazil	NCT04420247	•			•					•		•		•
512	CHLORPROMAZINE (CPZ), Combination Product: Standard of Care (SOC)	40	≥18 Years	France	NCT04366739	•			•					•		•		•
513	Combination Product: Hyperbaric oxygen treatment (HBOT) i.e. inhalation of pressurized oxygen delivered by a hyperbaric chamber (drug/device)	100	18 - 90 Years	France	NCT04344431	•			•					•		•		•
514	Enoxaparin	200	≥18 Years	Switzerland	NCT04345848	•			•					•		•		•
515	Enoxaparin Prophylactic Dose, Heparin Infusion, Heparin SC, Enoxaparin/Lovenox Intermediate Dose	100	18 - 80 Years	United States	NCT04367831	•			•					•		•		•
516	Group 1: Rivaroxaban 20mg/d followed by enoxaparin/unfractionated heparin when needed, Group 2: control group with enoxaparin 40mg/d	600	≥18 Years	Brazil	NCT04394377	•			•					•		•		•
517	Ivermectin Pill, Combined ART/hydroxychloroquine	80	≥18 Years	Thailand	NCT04435587	•			•					•		•		•
518	MCN (Methylene blue, vitamin C, N-acetyl cysteine)	20	18 - 90 Years	Iran	NCT04370288	•			•					•		•		•
519	Nafamostat Mesilate, TD139, Other: Standard care	60	16 Years and older	United Kingdom	NCT04473053	•			•					•		•		•
520	Nitazoxanide and atazanavir/ritonavir, Other: Standard of Care	98	18 - 75 Years	Nigeria	NCT04459286	•			•					•		•		•
521	Nitric Oxide-Sessions, Nitric Oxide-Continuous and Sessions	20	≥18 Years	Russia	NCT04476992	•			•					•		•		•
522	Oxygen	234	≥18 Years	Canada	NCT04500626	•			•					•		•		•
523	Prednisone	184	18 - 90 Years	Chile	NCT04451174	•			•					•		•		•
524	Tacrolimus, Methylprednisolone	84	≥18 Years	Spain	NCT04341038	•			•					•		•		•
525	Cannabidiol	102	24 - 60 Years	Brazil	NCT04504877		•		•					•		•		•
526	Enoxaparin	602	≥18 Years	France	NCT04373707		•		•					•		•		•
527	Hydroxychloroquine), Placebo oral tablet	530	18 - 65 Years	Tunisia	NCT04349228		•		•					•		•		•
528	Icosapent ethyl	16500	≥50 Years	United States	NCT04505098		•		•					•		•		•
529	Lopinavir/ritonavir	1220	≥18 Months	Canada	NCT04321174		•		•					•		•		•
530	NORS (Nitric Oxide Releasing Solution)	200	≥19 Years	Canada	NCT04337918		•		•					•		•		•
531	Oxygen	780	≥18 Years	Denmark	NCT04425031		•		•					•		•		•
532	intermediate dose Enoxaparin/ unfractionated heparin, standard prophylactic dose Enoxaparin/ unfractionated heparin, Atorvastatin 20mg, Matched placebo	600	≥18 Years	Iran	NCT04486508	•						•		•		•		•
533	Melphalan, Other: Standard of care	60	≥18 Years	Russia	NCT04380376	•			•						•	•		•
534	Chloroquine phosphate	200	18 - 59 Years	Mexico	NCT04443270		•		•						•	•		•
535	Abidol hydrochloride, Abidol Hydrochloride combined with Interferon atomization	100	≥18 Years	China	NCT04254874	•			•					•		•			•
536	Abidol hydrochloride, Oseltamivir, Lopinavir/ritonavir	400	≥18 Years	China	NCT04255017	•			•					•		•			•
537	alpha one antitrypsin inhalation	150	≥18 Years	Saudi Arabia	NCT04385836	•			•					•		•			•
538	ASC09F+Oseltamivir, Ritonavir+Oseltamivir, Oseltamivir	60	18 - 55 Years	China	NCT04261270	•			•					•		•			•
539	Bemiparin	120	≥18 Years	Spain	NCT04420299	•			•					•		•			•
540	BRII-196, Placebo	12	18 - 49 Years	China	NCT04479631	•			•					•		•			•
541	BRII-198, Placebo	12	18 - 49 Years	China	NCT04479644	•			•					•		•			•
542	Budesonide Nasal, Other: Physiological serum	120	≥18 Years	France	NCT04361474	•			•					•		•			•
543	Chloroquine or hydroxychloroquine, Remdesivir	120	Child, Adult, Older Adult	Egypt	NCT04345419	•			•					•		•			•
544	Chlorpromazine	100	≥18 Years	Egypt	NCT04354805	•			•					•		•			•
545	Clevudine, Placebo	60	≥19 Years	Republic of Korea	NCT04347915	•			•					•		•			•
546	Colchicine, Placebo oral tablet	6000	≥40 Years	Spain	NCT04322682	•			•					•		•			•
547	Dexamethasone and Hydroxychloroquine, Hydroxychloroquine	122	18 - 80 Years	France	NCT04347980	•			•					•		•			•
548	Dipyridamole, Placebo	80	≥18 Years	United States	NCT04391179	•			•					•		•			•
549	Dornase Alfa Inhalation Solution [Pulmozyme], Procedure: standard procedure	100	≥18 Years	France	NCT04355364	•			•					•		•			•
550	Hydroxychloroquine, Azithromycin, Glucose tablets	75	18 - 50 Years	Pakistan	NCT04328272	•			•					•		•			•
551	Hydroxychloroquine, Placebo	40	≥18 Years	United States	NCT04363866	•			•					•		•			•
552	Methylprednisolone	100	≥18 Years	China	NCT04263402	•			•					•		•			•
553	Nitazoxanide,, Hydroxychloroquine	86	≥5 Years	Mexico	NCT04341493	•			•					•		•			•
554	Nitazoxanide, Placebo	135	18 - 59 Years	Argentina	NCT04463264	•			•					•		•			•
555	Nitric Oxide Gas	200	18 - 99 Years	United States	NCT04306393	•			•					•		•			•
556	Peginterferon Lambda-1a, Other: Placebo	120	18 - 75 Years	United States	NCT04331899	•			•					•		•			•
557	poractant alfa	20	18 - 100 Years	France	NCT04384731	•			•					•		•			•
558	Selinexor, Other: Placebo	230	≥18 Years	United Kingdom	NCT04349098	•			•					•		•			•
559	Sirolimus	40	≥18 Years	Egypt	NCT04461340	•			•					•		•			•
560	Sulodexide, Placebo	250	40 - 80 Years	Mexico	NCT04483830	•			•					•		•			•
561	Azithromycin, Placebo	200	≥18 Years	Austria	NCT04369365		•		•					•		•			•
562	Hydroxychloroquine Sulfate, Placebo	200	18 - 60 Years	Pakistan	NCT04359537		•		•					•		•			•
563	Measles-Mumps-Rubella Vaccine, Placebos	200	18 - 50 Years	Egypt	NCT04357028		•		•					•		•			•
564	Peginterferon lambda alfa-1a subcutaneous injection, Other: Saline	164	18 - 80 Years	United States	NCT04344600		•		•					•		•			•
565	Botulinum Neurotoxin, Placebo	45	10 - 75 Years	United States	NCT04439825	•							•	•		•			•
566	Dornase Alfa Inhalation Solution	20	≥18 Years	United States	NCT04402970	•				•					•	•			•
567	NA-831, Combination Product: NA-831 and Atazanavir, Combination Product: NA-831and Dexamethasone, Combination Product: Atazanavir and Dexamethasone	525	18 - 80 Years	United States	NCT04452565		•		•					•		•									•	•		•
568	Duvelisib, Procedure: Peripheral blood draw, Placebo	28	≥18 Years	United States	NCT04372602	•				•				•		•									•		•	•
569	Lopinavir/Ritonavir, Placebo	600	≥18 Years	United States	NCT04372628	•					•			•		•									•		•	•
570	TD-0903, Placebo	54	18 - 50 Years	United Kingdom	NCT04350736	•					•			•		•									•		•	•
571	Tenecteplase, Placebo	60	18 - 75 Years	United States	NCT04505592	•					•			•		•									•		•	•
572	AK119, Placebo	32	18 - 55 Years	New Zealand	NCT04516564			•			•			•		•									•		•	•
573	ABX464, Placebo	1034	≥18 Years	Belgium, Brazil, , France, Germany, , Spain, United Kingdom etc.	NCT04393038	•			•					•		•									•		•	•
574	APL-9, Other: Vehicle Control	66	≥18 Years	United States	NCT04402060	•			•					•		•									•		•	•
575	Artemisinin / Artesunate, Other: placebo	22	18 - 60 Years	Saudi Arabia	NCT04387240	•			•					•		•									•		•	•
576	AT-527, Other: Placebo	190	45 - 80 Years	United States	NCT04396106	•			•					•		•									•		•	•
577	Bardoxolone methyl, Placebo	440	≥18 Years	United States	NCT04494646	•			•					•		•									•		•	•
578	C21, Placebo	100	18 - 70 Years	United Kingdom	NCT04452435	•			•					•		•									•		•	•
579	Cenicriviroc (CVC), Placebo	183	≥18 Years	Germany	NCT04500418	•			•					•		•									•		•	•
580	Clazakizumab, Placebo	30	18 - 100 Years	United States	NCT04363502	•			•					•		•									•		•	•
581	DAS181, Placebo	280	≥18 Years	China	NCT04298060	•			•					•		•									•		•	•
582	Doxycycline, Placebo	20	≥18 Years	United States	NCT04433078	•			•					•		•									•		•	•
583	Enoxaparin, Prophylactic/Intermediate Dose Enoxaparin	308	≥18 Years	United States	NCT04401293	•			•					•		•									•		•	•
584	Favipiravir, Hydroxychloroquine	40	≥18 Years	Iran	NCT04359615	•			•					•		•									•		•	•
585	Hydroxychloroquine Sulfate, Placebo	400	≥18 Years	United States	NCT04329923	•			•					•		•									•		•	•
586	Hydroxychloroquine, Azithromycin	40	≥18 Years	Iran	NCT04359316	•			•					•		•									•		•	•
587	Ivermectin, Doxycycline Hcl, Dietary Supplement: Zinc, Dietary Supplement: Vitamin D3, Dietary Supplement: Vitamin C	300	18 - 75 Years	United States	NCT04482686	•			•					•		•									•		•	•
588	Janus Kinase Inhibitor (ruxolitinib), Other: Placebo	200	18 - 95 Years	Brazil	NCT04477993	•			•					•		•									•		•	•
589	LY3819253, Placebo	2000	≥18 Years	United States	NCT04518410	•			•					•		•									•		•	•
590	LY3819253, Placebo, Remdesivir	10000	≥18 Years	United States	NCT04501978	•			•					•		•									•		•	•
591	Merimepodib, Matching Placebo, Remdesivir	40	≥18 Years	United States	NCT04410354	•			•					•		•									•		•	•
592	Nitazoxanide, Placebo, Dietary Supplement: Vitamin Super B-Complex	800	12 - 120 Years	United States	NCT04486313	•			•					•		•									•		•	•
593	Nitric Oxide Gas, Other: Inhaled Supplemental Oxygen	260	≥18 Years	United States	NCT04338828	•			•					•		•									•		•	•
594	NK-1R antagonist	100	18 - 90 Years	Pakistan	NCT04468646	•			•					•		•									•		•	•
595	NT-I7, Placebo, Procedure: Blood for research purposes, Procedure: Blood for pharmacokinetic samples, Procedure: Nasopharyngeal, oropharyngeal, or saliva swab, Procedure: Blood for anti-drug antibody (ADA)	42	≥18 Years	United States	NCT04498325	•			•					•		•									•		•	•
596	Pentoxifylline, Placebo	200	18 - 60 Years	Egypt	NCT04433988	•			•					•		•									•		•	•
597	Pulmozyme/ Recombinant human deoxyribonuclease (rh-DNase), 0.9%sodium chloride	44	≥18 Years	United States	NCT04445285	•			•					•		•									•		•	•
598	SOC + Intravenous Famotidine, SOC + Placebo	942	≥18 Years	United States	NCT04370262	•			•					•		•									•		•	•
599	Spironolactone 100mg, Placebo oral tablet	60	≥18 Years	Turkey	NCT04345887	•			•					•		•									•		•	•
600	T3 solution for injection, Placebo	60	≥18 Years	Greece	NCT04348513	•			•					•		•									•		•	•
601	TD-0903, Placebo	159	18 - 80 Years	United Kingdom	NCT04402866	•			•					•		•									•		•	•
602	Telmisartan 40mg, Placebo	40	≥18 Years	United States	NCT04360551	•			•					•		•									•		•	•
603	Tofacitinib, Placebo	60	18 - 65 Years	United States	NCT04415151	•			•					•		•									•		•	•
604	TXA127, Placebo	100	≥18 Years	United States	NCT04401423	•			•					•		•									•		•	•
605	GLS-1200, Placebo	225	≥18 Years	United States	NCT04408183		•		•					•		•									•		•	•
606	Hydroxychloroquine - Daily Dosing, Hydroxychloroquine - Weekly Dosing, Other: Placebo oral tablet, Diagnostic Test: Monitoring Visit - Baseline, Diagnostic Test: Monitoring Visit - Week 4, Diagnostic Test: Monitoring Visit - Week 8, Other: Weekly Assessment	3000	18 - 75 Years	United States	NCT04341441		•		•					•		•									•		•	•
607	Hydroxychloroquine, Hydroxychloroquine (placebo), Zinc, Zinc (Placebo)	660	18 - 65 Years	Tunisia	NCT04377646		•		•					•		•									•		•	•
608	Hydroxychloroquine, Other: Placebo, Radiation: Radiation therapy	132	≥18 Years	United States	NCT04381988		•		•					•		•									•		•	•
609	Hydroxychloroquine, Placebo oral tablet	2000	≥18 Years	United States	NCT04334148		•		•					•		•									•		•	•
610	Nitazoxanide, Placebo, Dietary Supplement: Vitamin Super B-Complex	800	65 - 120 Years	United States	NCT04343248		•		•					•		•									•		•	•
611	Nitazoxanide, Placebo, Dietary Supplement: Vitamin Super B-Complex	800	18 - 120 Years	United States	NCT04359680		•		•					•		•									•		•	•
612	Naltrexone, Ketamine, Other: Placebo	500	≥18 Years	United States	NCT04365985	•						•		•		•									•		•	•
613	NA-831, GS-5734 , Combination Product: Drugs: NA-831 plus GS-5734 ), Combination Product: Placebo + , Combination Product: Drugs: NA-831 plus GS-5734, Combination Product: Placebo	45	21 - 50 Years (Adult)	United States	NCT04480333	•							•	•		•									•		•	•
614	Azithromycin, Hydroxychloroquine, Placebo	240	≥18 Years	Czechia	NCT04339816	•			•					•		•										•	•	•
615	Bevacizumab	140	18 - 80 Years	China	NCT04305106	•			•					•		•										•	•	•
616	VC, Sterile Water for Injection	140	≥18 Years	China	NCT04264533	•			•					•		•										•	•	•
617	azoximer bromide, Other: Placebo	394	18 - 85 Years	Russia	NCT04381377	•			•					•		•									•	•	•
618	BTL-TML-COVID, Placebo	40	≥60 Years	United States	NCT04522830	•			•					•		•									•	•	•
619	EDP1815, Placebo	60	≥18 Years	United States	NCT04488575	•			•					•		•									•	•	•
620	Ivermectin, Other: Standard treatment for COVID-19	64	≥18 Years	Brazil	NCT04431466	•			•					•		•									•	•	•
621	Lanadelumab, Other: Placebo	24	≥18 Years	United States	NCT04460105	•			•					•		•									•	•	•
622	Oseltamivir, Azithromycin, Biological: Umbilical Cord Mesenchymal Stem Cells	40	18 - 95 Years	Indonesia	NCT04457609	•			•					•		•									•	•	•
623	PHR160 Spray, Placebo, Standard treatment	224	18 - 75 Years	Iran,	NCT04463420	•			•					•		•									•	•	•
624	Pyronaridine-Artesunate, Placebo	76	≥19 Years	Republic of Korea	NCT04475107	•			•					•		•									•	•	•
625	Transfusion of SARS-CoV-2 Convalescent Plasma., Transfusion of standard Plasma.	80	18 - 80 Years	France	NCT04372979	•			•					•		•									•	•	•
626	Bivalirudin Injection, Standard treatment	100	18 - 99 Years	Qatar	NCT04445935			•	•					•		•									•	•	•
						•	Present
						Blank	Absent
